# Supplementary material for: LF4/MOK and a CDK-related kinase regulate the number and length of cilia in Tetrahymena
Source: PLoS Genet. 2019 Jul 24;15(7):e1008099. doi: 10.1371/journal.pgen.1008099 (PMC6682161; doi:10.1371/journal.pgen.1008099)
Supplement: S1 Table — (XLSX) [file pgen.1008099.s010.xlsx]

## Sheet: Sheet1
Mac Chromosome	Position	Ref	Alt	Alt% in suppressed	Alt% in unsuppressed	Affected Gene	mRNA	Mic Chromosone (JCVI)	Position of the gene
scf_8254401	105680	T	C	100% 26/26	8% 3/37	TTHERM_01080590	133.m000819	chr3	9838679 to 9839991
scf_8254385	317769	G	A	100% 24/24	56% 18/32	TTHERM_00532630	705.m003592	chr4	22762047 to 22764484
scf_8254763	129784	G	A	95% 20/21	55% 17/31	TTHERM_00560020	302.m002700	chr2	4855627 to 4859161
